# Supplementary material for: A Systematic Review of the Efficacy of Interventions to Control Aflatoxins in the Dairy Production Chain—Feed Production and Animal Feeding Interventions
Source: Toxins (Basel). 2022 Feb 3;14(2):115. doi: 10.3390/toxins14020115 (PMC8878089; doi:10.3390/toxins14020115)
Supplement: Supplementary file 1 [file toxins-14-00115-s001.zip]

Archive with 1 entries (1 files):
- toxins-1565954-supplementary.pdf
